# Supplementary material for: Genomics of Caddisfly (Insecta: Trichoptera) Species Associated With Terrestrial Habitats
Source: Ecol Evol. 2026 Apr 1;16(4):e73327. doi: 10.1002/ece3.73327 (PMC13045387; doi:10.1002/ece3.73327)
Supplement: Supplementary file 1 — Appendix S1: Repetitive DNA content in Limnephilidae. [file ECE3-16-e73327-s002.xlsx]

## Sheet: cov
tclassif	Limnephilus marmoratus	Limnephilus rhombicus	Limnephilus lunatus	Glyphotaelius pellucidus	Limnephilus auricula	Hesperophylax magnus	Halesus radiatus	Enoicyla pusilla	Philocasca rivularis	Drusus annulatus
LINE	384928358	397025650	272438358	183703849	156489113	283428409	187811120	198512637	248475181	106112840
DNA	153331734	134699585	87623498	57605095	50496303	79490222	43710301	86066935	58995559	25223057
LTR	100851625	111704259	69229166	23949540	33558326	68427075	14731930	35315205	61955657	4415980
Other (Simple Repeat, Microsatellite, RNA)	26215309	27520625	29772287	21832995	14486973	15034145	9362560	41559800	53422401	5602601
Penelope	21336167	26019679	18652103	14199844	15400582	60089091	25737630	18265031	17542570	11376231
Rolling Circle	79013942	62083977	70679272	41978407	21846785	24398223	866200	2721665	7135128	1828390
SINE	7981971	2278727	2609735	5743716	8426101	4515669	3211971	1933038	1174692	6076699
Unclassified	481040322	435236877	361697388	323370549	328246004	297809969	300576142	286882859	313464490	189431136
non-repeat	375272281	382238704	356949670	364739711	342351999	382012247	387347649	345579912	407815787	377874601
genomesize	1629971709	1578808083	1269651477	1037123706	971302186	1215205050	973355503	1016837082	1169981465	727941535
sum repeats	1254699428	1196569379	912701807	672383995	628950187	833192803	586007854	671257170	762165678	350066934

## Sheet: count
tclassif	Limnephilus marmoratus	Limnephilus rhombicus	Limnephilus lunatus	Glyphotaelius pellucidus	Limnephilus auricula	Hesperophylax magnus	Halesus radiatus	Enoicyla pusilla	Philocasca rivularis	Drusus annulatus
DNA	595417	589482	334853	276849	246533	302657	189323	314349	270034	118111
LINE	1258558	1202164	804404	682169	671053	915048	692285	729340	859108	429980
LTR	79179	120878	61394	24142	40157	91241	24872	54071	41728	9154
Other (Simple Repeat, Microsatellite, RNA)	64374	90238	222633	192113	65990	109685	30755	227693	175909	16288
Penelope	85531	99797	75762	57487	81192	50693	126992	87566	73956	58731
Rolling Circle	355532	276666	315185	167038	98271	133802	5067	9389	21696	7403
SINE	50389	19102	19512	37798	43593	23026	18348	14675	7197	36553
Unclassified	2076585	1916898	1600268	1568900	1596649	1446338	1479270	1293343	1454708	1024810

## Sheet: proportion
tclassif	Limnephilus marmoratus	Limnephilus rhombicus	Limnephilus lunatus	Glyphotaelius pellucidus	Limnephilus auricula	Hesperophylax magnus	Halesus radiatus	Enoicyla pusilla	Philocasca rivularis	Drusus annulatus
DNA	0.0940702	0.0853173	0.0690138	0.0555431	0.0519883	0.065413	0.0449068	0.0846418	0.0504244	0.0346498
LINE	0.236156	0.251472	0.214577	0.177128	0.161113	0.233235	0.192952	0.195226	0.212375	0.145771
LTR	0.0618732	0.0707523	0.0545261	0.0230923	0.0345498	0.0563091	0.0151352	0.0347304	0.0529544	0.00606639
Other (Simple Repeat, Microsatellite, RNA)	0.0160833	0.0174313	0.0234492	0.0210515	0.014915	0.0123717	0.00961885	0.0408716	0.0456609	0.0076965
Penelope	0.0130899	0.0164806	0.0146907	0.0136916	0.0158556	0.0494477	0.0264422	0.0179626	0.0149939	0.0156279
Rolling Circle	0.0484757	0.0393233	0.0556682	0.0404758	0.0224923	0.0200775	0.000889911	0.0026766	0.0060985	0.00251173
SINE	0.004897	0.00144332	0.00205547	0.00553812	0.00867506	0.00371597	0.0032999	0.00190103	0.00100403	0.00834778
Unclassified	0.295122	0.275674	0.284879	0.311796	0.337944	0.24507	0.308804	0.282133	0.267923	0.260229
sum repeats	0.769768	0.757894	0.71886	0.648316	0.647533	0.68564	0.602049	0.660142	0.651434	0.4809	0.662254
non-repeat	0.230232	0.242106	0.28114	0.351684	0.352467	0.31436	0.397951	0.339858	0.348566	0.5191

## Sheet: No_of_Distinct_Classifications
tclassif	Limnephilus marmoratus	Limnephilus rhombicus	Limnephilus lunatus	Glyphotaelius pellucidus	Limnephilus auricula	Hesperophylax magnus	Halesus radiatus	Enoicyla pusilla	Philocasca rivularis	Drusus annulatus
DNA	1136	1100	998	893	853	890	733	1067	825	589
LINE	1393	1373	1273	1084	1071	1340	1093	1085	1100	755
LTR	597	588	552	435	410	549	412	399	397	312
Other (Simple Repeat, Microsatellite, RNA)	83	92	12012	12853	57	7635	49	9927	13482	28
Penelope	59	70	58	64	55	67	77	81	64	52
Rolling Circle	232	213	233	156	124	152	85	91	63	79
SINE	26	10	14	17	14	8	14	17	15	15
Unclassified	2898	2859	2739	2820	2863	2687	2671	2714	2372	2036
