# Supplementary material for: Genomics of Caddisfly (Insecta: Trichoptera) Species Associated With Terrestrial Habitats
Source: Ecol Evol. 2026 Apr 1;16(4):e73327. doi: 10.1002/ece3.73327 (PMC13045387; doi:10.1002/ece3.73327)
Supplement: Supplementary file 2 — Appendix S2: Amino acid composition of the major silk gene h‐fibroin. [file ECE3-16-e73327-s001.xlsx]

## Sheet: aa Trichoptera
	Case making caddisflies													Free-living caddisflies			Retreat making caddisflies
Amino_acid	Philocasca sp.*	Enoicyla pusilla*		Limnephilus marmoratus	Limnephils rhombicus	Limnephilus lunatus	Glyphothaelius pellucidus	Hesperophylax magnus	Eubasilissa regina	Phryganopsyche brunnea	Limnocentropus insolitus	Athripsodes cinereus		Atopsyche davidsonii	Himalopsyche tibetana		Arctopsyche grandis	Cheumatopsyche charites	Leptonema lineaticorne
Gly (G)	0.333	0.292		0.295	0.313	0.277	0.269	0.295	0.317	0.361	0.278	0.225		0.356	0.315		0.212	0.245	0.251
Ser (S)	0.138	0.144		0.154	0.149	0.172	0.157	0.151	0.129	0.08	0.148	0.222		0.093	0.149		0.119	0.123	0.111
Arg (R)	0.101	0.13		0.139	0.128	0.147	0.15	0.127	0.096	0.095	0.116	0.116		0.06	0.09		0.099	0.111	0.073
Val (V)	0.069	0.077		0.103	0.097	0.105	0.104	0.085	0.091	0.029	0.092	0.071		0.052	0.073		0.084	0.08	0.089
Ile (I)	0.047	0.082		0.044	0.034	0.045	0.059	0.05	0.036	0.044	0.046	0.047		0.081	0.065		0.053	0.049	0.054
Leu (L)	0.1	0.133		0.06	0.077	0.055	0.057	0.078	0.089	0.107	0.026	0.026		0.108	0.094		0.056	0.042	0.058
Pro (P)	0.024	0.017		0.05	0.052	0.04	0.052	0.037	0.056	0.124	0.062	0.044		0.021	0.027		0.101	0.099	0.123
Glu (E)	0.028	0.033		0.031	0.029	0.032	0.031	0.028	0.027	0.012	0.04	0.043		0.026	0.024		0.027	0.027	0.024
Trp (W)	0.019	0.005		0.028	0.03	0.029	0.029	0.028	0.007	0	0.013	0.024		0.016	0.011		0.012	0.026	0.018
Asp (D)	0.031	0.023		0.024	0.024	0.019	0.025	0.029	0.014	0.048	0.014	0.027		0.018	0.012		0.035	0.05	0.016
Lys (K)	0.014	0.024		0.017	0.017	0.022	0.021	0.018	0.032	0.014	0.022	0.026		0.016	0.01		0.019	0.01	0.021
Thr (T)	0.017	0.024		0.016	0.014	0.02	0.019	0.017	0.011	0.014	0.014	0.019		0.032	0.028		0.034	0.025	0.028
Tyr (Y)	0.065	0.005		0.031	0.03	0.029	0.019	0.05	0.018	0.028	0.071	0.087		0.011	0.038		0.066	0.033	0.054
Gln (Q)	0.001	0.001		0.002	0.002	0.001	0.002	0.001	0.004	0.005	0.001	0.001		0.021	0.001		0.009	0.001	0.004
His (H)	0.008	0.001		0.001	0.001	0.001	0.001	0.002	0.061	0.028	0.027	0.009		0.07	0.035		0.03	0.007	0.024
Ala (A)	0.001	0.001		0.002	0.002	0.004	0.001	0.002	0.01	0.009	0.029	0.006		0.011	0.024		0.039	0.038	0.049
Asn (N)	0.001	0.001		0.001	0.001	0.001	0.001	0.001	0.001	0.001	0.001	0.003		0.008	0.002		0.002	0.001	0.001
Phe (F)	0	0.005		0.003	0.001	0.001	0.001	0.001	0.001	0.001	0.001	0.002		0	0		0.001	0.032	0.001
Cys (C)	0	0		0	0	0	0	0	0	0	0.001	0		0.001	0.001		0.001	0.001	0.001
* this study, rest: Deng X, Pauls SU, Kuranishi RB, Frandsen PB, Heckenhauer J. 2025. De Novo Whole Genome Assemblies of Unusual Case-Making Caddisflies (Trichoptera) Highlight Genomic Convergence in the Composition of the Major Silk Gene (h-fibroin). Journal of Experimental Zoology Part B: Molecular and Developmental Evolution. https://doi.org/10.1002/jez.b.23301

## Sheet: charged aa Amphismenoptera
	Aquatic caddisflies (Deng X, Pauls SU, Kuranishi RB, Frandsen PB, Heckenhauer J. 2025. De Novo Whole Genome Assemblies of Unusual Case-Making Caddisflies (Trichoptera) Highlight Genomic Convergence in the Composition of the Major Silk Gene (h-fibroin). Journal of Experimental Zoology Part B: Molecular and Developmental Evolution. https://doi.org/10.1002/jez.b.23301)
Amino_acid	Athripsodes cinereus	Eubasilissa regina	Glyphothaelius pellucidus	Hesperophylax magnus	Limnephilus lunatus	Limnephilus marmoratus	Limnephils rhombicus	Limnocentropus insolitus	Phryganopsyche brunnea*	Atopsyche davidsonii	Himalopsyche tibetana cf.	Arctopsyche grandis	Cheumatopsyche charites	Leptonema lineaticorne	mean	std
Glu (E)	0.043	0.027	0.031	0.028	0.032	0.031	0.029	0.04	0.012	0.026	0.024	0.027	0.027	0.024	0.0286429	0.00730234
Asp (D)	0.027	0.014	0.025	0.029	0.019	0.024	0.024	0.014	0.048	0.018	0.012	0.035	0.05	0.016	0.0253571	0.0119332
negatively charged	0.07	0.041	0.056	0.057	0.051	0.055	0.053	0.054	0.06	0.044	0.036	0.062	0.077	0.04	0.054	0.0114287
Lys (K)	0.026	0.032	0.021	0.018	0.022	0.017	0.017	0.022	0.014	0.016	0.01	0.019	0.01	0.021	0.0189286	0.00587648
Arg (R)	0.116	0.096	0.15	0.127	0.147	0.139	0.128	0.116	0.095	0.06	0.09	0.099	0.111	0.073	0.1105	0.0267517
positively charged	0.142	0.128	0.171	0.145	0.169	0.156	0.145	0.138	0.109	0.076	0.1	0.118	0.121	0.094	0.129429	0.0281663
	Terrestrial caddisflies (this study)
Amino_acid	Enoicyla pusilla*	Philocasca rivularis*	mean	std
Glu (E)	0.033	0.028	0.0305	0.00353553
Asp (D)	0.023	0.031	0.027	0.00565685
negatively charged	0.056	0.059	0.0575	0.00212132
Lys (K)	0.024	0.014	0.019	0.00707107
Arg (R)	0.13	0.101	0.1155	0.0205061
positively charged	0.154	0.115	0.1345	0.0275772
	Aquatic Lepidoptera (Heckenhauer J, Stewart RJ, Ríos-Touma B, Powell A, Dorji T, Frandsen PB, Pauls SU. 2023. Characterization of the primary structure of the major silk gene, h-fibroin, across caddisfly (Trichoptera) suborders. IScience 26(8):107253. https://doi.org/10.1016/j.isci.2023.107253)
Amino_acid	Acentria ephemerella	Elophila obliteralis	Nymphula nitidulata	Parapoynx stratiotata	mean	std
Glu (E)	0.02	0.025	0.045	0.03	0.03	0.0108012
Asp (D)	0.022	0.007	0.002	0.028	0.01475	0.0122577
negatively charged	0.042	0.032	0.047	0.058	0.04475	0.0108128
Lys (K)	0.007	0.002	0.003	0.004	0.004	0.00216025
Arg (R)	0.048	0.045	0.05	0.05	0.04825	0.00236291
positively charged	0.055	0.047	0.053	0.054	0.05225	0.00359398
	Terrestrial Lepidoptera (Heckenhauer et al., 2024, *Kono, N., Nakamura, H., Ohtoshi, R. et al. The bagworm genome reveals a unique fibroin gene that provides high tensile strength. Commun Biol 2, 148 (2019). https://doi.org/10.1038/s42003-019-0412-8)
Amino_acid	Plodia interpunctella	Bombyx mori	Vanessa cadui	Yponomeuta cagnagella	*Eumeta variegata	mean	std
Glu (E)	0.022	0.006	0.009	0.017	0.0125	0.0133	0.00636003
Asp (D)	0.003	0.005	0.007	0.007	0.0083	0.00606	0.00207798
negatively charged	0.025	0.011	0.016	0.024	0.0208	0.01936	0.00584363
Lys (K)	0.002	0.002	0.004	0.001	0.0069	0.00318	0.00234776
Arg (R)	0.005	0.003	0.005	0.006	0.0032	0.00444	0.00129151
positively charged	0.007	0.005	0.009	0.007	0.0101	0.00762	0.0019804
	Trichoptera				Lepidoptera
	Aquatic		Terrestrial		Aquatic		Terrestrial
neg	5.4	1.14	5.75	0.21	4.48	1.08	1.94	0.58
pos	12.94	2.82	13.45	2.76	5.23	0.36	0.76	0.2
